# Supplementary material for: Analysis of Single Nucleotide Variants (SNVs) Induced by Passages of Equine Influenza Virus H3N8 in Embryonated Chicken Eggs
Source: Viruses. 2021 Aug 5;13(8):1551. doi: 10.3390/v13081551 (PMC8402691; doi:10.3390/v13081551)
Supplement: Supplementary file 1 [file viruses-13-01551-s001.zip]

Archive with 1 entries (1 files):
- viruses-1289431-supplementary.pdf
